# Supplementary material for: Screening of Active Compounds Against Porcine Epidemic Diarrhea Virus in Hypericum japonicum Thunb. ex Murray Extracts
Source: Viruses. 2025 Jun 26;17(7):900. doi: 10.3390/v17070900 (PMC12300913; doi:10.3390/v17070900)
Supplement: Supplementary file 1 [file viruses-17-00900-s001.zip]

Archive with 2 entries (2 files):
- Figure S1.WB-original image of Figure 2.tif
- Figure S2.WB-original image of Figure 8.tif
